# Supplementary material for: Machine learning shows that the Covid-19 pandemic is impacting U.S. public companies unequally by changing risk structures
Source: PLoS One. 2022 Jun 22;17(6):e0269582. doi: 10.1371/journal.pone.0269582 (PMC9216502; doi:10.1371/journal.pone.0269582)
Supplement: S2 File — (ZIP) [file pone.0269582.s003.zip]

Archive with 5 entries (4 files):
- Supporting Information Figures/
- Supporting Information Figures/FigS1.tif.tif
- Supporting Information Figures/FigS2.tif.tif
- Supporting Information Figures/FigS4A.tif.tif
- Supporting Information Figures/FigS4B.tif.tif
